# Supplementary material for: Green armoured tardigrades (Echiniscidae: Viridiscus), including a new species from the Southern Nearctic, exemplify problems with tardigrade variability research
Source: Sci Rep. 2023 Sep 28;13:16329. doi: 10.1038/s41598-023-40609-4 (PMC10539286; doi:10.1038/s41598-023-40609-4)
Supplement: Supplementary file 1 — Supplementary Information 1. [file 41598_2023_40609_MOESM1_ESM.xlsx]

## Sheet: instructions
	INSTRUCTIONS and TERMS OF USE
	1	This is a morphometric template for species of the Tardigrada Order Echiniscoidea.
	2	The template caluclates the sp ratio and other relative measures only if all measurements required to calculate a ratio are provided (otherwise the ratio cell remains empty, meaning lack of data). The only numbers you need to enter are absolute measurements in micrometres [μm] in sheets "females", "males", "juveniles" and "larvae". If a structure is not measurable leave the cell empty (enetring z…
	3	Sheets "females", "males", "juveniles" and "larvae" automatically calculate basic statistics (number of measurements, range, mean and SD). The table with these statistics is placed after the last (30th) specimen. The summary table can be then copied and pasted directly to MS Word.
	4	If measurements are done on the type series, please enter the holotype in the first column (this way holotype data are automatically copied to the summary table at end of the sheet). If measurements are not done on the type series, you may delete the last two columns in the summary table. You may change specimen/slide names as desired.
	5	If a trait listed is not present in the species you are measuring, remove the entire row (highlight the row, right mouse click, choose "delete").
	6	Data from sheets "females", "males", "juveniles" and "larvae" are automatically copied to the four remaining "stats" sheets. Data in those sheets are arranged for statistical analyses in the majority of statistical software.
	7	If you want to see the formulas behind this template, press Ctrl+` (usually just before "1" on the keyboard). To return to the value view, press Ctrl+` again.
	8	This template can be freely used but each published use must be credited as Morphometric data were handled using the Echiniscoidea ver. 1.4 template available from the Tardigrada Register, www.tardigrada.net/register (Michalczyk & Kaczmarek 2013). The reference is: Michalczyk, Ł. & Kaczmarek, Ł. (2013) The Tardigrada Register: a comprehensive online data repository for tardigrade taxonomy. Journa…
	9	Copyright by Łukasz Michalczyk. Enquires and suggestions: LM@tardigrada.net

## Sheet: general info
	Species		Viridiscus viridianus
	Population		Alabama
	Type series		NO
	Author		Piotr Gąsiorek
	Date		03.04.2023

## Sheet: females
SPECIMEN	1		2		3		4		5		6		7		8		9		10		11		12		13		14		15		16		17		18		19		20		21		22		23		24		25
CHARACTER	µm	sp	µm	sp	µm	sp	µm	sp	µm	sp	µm	sp	µm	sp	µm	sp	µm	sp	µm	sp	µm	sp	µm	sp	µm	sp	µm	sp	µm	sp	µm	sp	µm	sp	µm	sp	µm	sp	µm	sp	µm	sp	µm	sp	µm	sp	µm	sp	µm
Body length	282	522.222	275	515.947	299	530.142	283	539.048	307	572.761	298	522.807	312	565.217	326	569.93	263	503.831	308	531.952	220	496.614	260	531.697	262	525.05	265	525.794	240	457.143
Scapular plate length	54	–	53.3	–	56.4	–	52.5	–	53.6	–	57	–	55.2	–	57.2	–	52.2	–	57.9	–	44.3	–	48.9	–	49.9	–	50.4	–	52.5	–		–		–		–		–		–		–		–		–		–
Head appendages lengths
Cirrus internus	11.3	20.9259	12.8	24.015	12.6	22.3404	12.1	23.0476	9	16.791	12.8	22.4561	13.9	25.1812	15.1	26.3986	13.8	26.4368	16.7	28.8428	10	22.5734	11	22.4949	11.2	22.4449	12.9	25.5952
Cephalic papilla	8.2	15.1852	8.4	15.7598	8.9	15.7801	8.3	15.8095	8.3	15.4851	8.2	14.386	7.9	14.3116	7.1	12.4126	8.5	16.2835	8.4	14.5078	6.4	14.447	7.2	14.7239	7.9	15.8317	7.6	15.0794	7.4	14.0952
Cirrus externus	17.4	32.2222	20.2	37.8987	18.2	32.2695	18.4	35.0476	15.1	28.1716	19.8	34.7368	20.9	37.8623	23.2	40.5594	20.1	38.5057	24.6	42.487	14	31.6027	17.2	35.1738	15.3	30.6613	17.7	35.119	18.7	35.619
Clava	6.9	12.7778	6.4	12.0075	6.9	12.234	6.6	12.5714	7	13.0597	7.3	12.807	5.8	10.5072	6.7	11.7133	6.4	12.2605	7.6	13.1261	5.9	13.3183	5.5	11.2474	5.6	11.2224	6.2	12.3016	5.4	10.2857
Cirrus A	37.3	69.0741	42.6	79.925	40	70.922	37.4	71.2381	28.4	52.9851	44	77.193	39.8	72.1014	45	78.6713	39.3	75.2874	46.1	79.62	24.5	55.3047	34.3	70.1431	35.2	70.5411	37.9	75.1984	34.4	65.5238
Cirrus A/Body length ratio	0.13227	–	0.154909	–	0.133779	–	0.132155	–	0.0925081	–	0.147651	–	0.127564	–	0.138037	–	0.14943	–	0.149675	–	0.111364	–	0.131923	–	0.134351	–	0.143019	–	0.143333	–		–		–		–		–		–		–		–		–		–
Body appendages lengths
Spine on leg I length	2.9	5.37037	3	5.62852	2.4	4.25532	2.5	4.7619			2.8	4.91228	2.9	5.25362	2.8	4.8951	3.6	6.89655	3	5.18135	2.5	5.64334	2.8	5.72597	2.2	4.40882	2.2	4.36508	2.4	4.57143
Papilla on leg IV length	3.9	7.22222	4.6	8.63039	3.8	6.73759	3.6	6.85714	3.7	6.90299	4	7.01754	4.2	7.6087	4.3	7.51748	4.1	7.85441	4.1	7.08117	3	6.77201	3.4	6.95297	3.9	7.81563	3.7	7.34127	3.8	7.2381
Number of teeth on the collar	10	–	10	–	12	–	12	–	12	–	11	–	12	–	12	–	11	–	10	–	12	–	11	–	9	–	10	–	9	–		–		–		–		–		–		–		–		–		–
Claw I heights
Branch	19.7	36.4815	17	31.8949	17.6	31.2057	17.6	33.5238	17.3	32.2761	19.3	33.8596	18.7	33.8768	19	33.2168	15.8	30.2682	16.5	28.4974	16.2	36.5688	16.3	33.3333	16.4	32.8657	16.7	33.1349	17.4	33.1429
Spur			2	3.75235	2.2	3.90071	2.3	4.38095	2.2	4.10448	2	3.50877	2.3	4.16667	2.5	4.37063			1.9	3.28152	2.3	5.19187	2.1	4.29448	2.1	4.20842	2.2	4.36508	2.2	4.19048
Spur/branch height ratio		–	0.117647	–	0.125	–	0.130682	–	0.127168	–	0.103627	–	0.122995	–	0.131579	–		–	0.115152	–	0.141975	–	0.128834	–	0.128049	–	0.131737	–	0.126437	–		–		–		–		–		–		–		–		–		–
Claw II heights
Branch	17.3	32.037	16.5	30.9568	17.4	30.8511	17.1	32.5714	17.5	32.6493	17.9	31.4035	17.5	31.7029	19	33.2168	16.3	31.2261	18.1	31.2608	14.9	33.6343	15.7	32.1063	16.3	32.6653	15.9	31.5476	17	32.381
Spur	2.2	4.07407	2.1	3.93996	2	3.5461	2.1	4	2.2	4.10448	2.3	4.03509	2.4	4.34783	2.3	4.02098	2.2	4.21456	2.5	4.31779	2.4	5.41761	2	4.08998	1.9	3.80762	2.1	4.16667	2	3.80952
Spur/branch height ratio	0.127168	–	0.127273	–	0.114943	–	0.122807	–	0.125714	–	0.128492	–	0.137143	–	0.121053	–	0.134969	–	0.138122	–	0.161074	–	0.127389	–	0.116564	–	0.132075	–	0.117647	–		–		–		–		–		–		–		–		–		–
Claw III heights
Branch	17.9	33.1481	16.8	31.5197	16.8	29.7872	16.7	31.8095	16.9	31.5299	17.2	30.1754	18.1	32.7899	19	33.2168	16.4	31.4176	18.3	31.6062	14.7	33.1828	15.1	30.8793	15.7	31.4629	15.7	31.1508	17.2	32.7619
Spur	2	3.7037	1.8	3.37711	2.4	4.25532	1.7	3.2381	2.2	4.10448	2.1	3.68421	2.3	4.16667	2.3	4.02098	2.1	4.02299	2.3	3.97237			2.3	4.70348	2	4.00802	2	3.96825	2.1	4
Spur/branch height ratio	0.111732	–	0.107143	–	0.142857	–	0.101796	–	0.130178	–	0.122093	–	0.127072	–	0.121053	–	0.128049	–	0.125683	–		–	0.152318	–	0.127389	–	0.127389	–	0.122093	–		–		–		–		–		–		–		–		–		–
Claw IV heights
Branch	20.1	37.2222	18.6	34.8968	19	33.6879	19.5	37.1429	19.9	37.1269	20.6	36.1404	20.1	36.413	20.3	35.4895	18.9	36.2069	20.9	36.0967	17.3	39.0519	18.5	37.8323	17.5	35.0701	18	35.7143	19.6	37.3333
Spur	2.4	4.44444	2.6	4.87805	3.2	5.67376	2.9	5.52381			3	5.26316	3.5	6.34058	3.4	5.94406	2.6	4.98084	3.1	5.35406					2.7	5.41082	2.4	4.7619
Spur/branch height ratio	0.119403	–	0.139785	–	0.168421	–	0.148718	–		–	0.145631	–	0.174129	–	0.167488	–	0.137566	–	0.148325	–		–		–	0.154286	–	0.133333	–		–		–		–		–		–		–		–		–		–		–
[truncated: 17 more columns]

## Sheet: males
SPECIMEN	1		2		3		4		5		6		7		8		9		10		11		12		13		14		15		16		17		18		19		20		21		22		23		24		25
CHARACTER	µm	sp	µm	sp	µm	sp	µm	sp	µm	sp	µm	sp	µm	sp	µm	sp	µm	sp	µm	sp	µm	sp	µm	sp	µm	sp	µm	sp	µm	sp	µm	sp	µm	sp	µm	sp	µm	sp	µm	sp	µm	sp	µm	sp	µm	sp	µm	sp	µm
Body length	248	579.439	256	541.226	255	521.472	257	542.194
Scapular plate length	42.8	–	47.3	–	48.9	–	47.4	–		–		–		–		–		–		–		–		–		–		–		–		–		–		–		–		–		–		–		–		–
Head appendages lengths
Cirrus internus	11.9	27.8037	13.4	28.3298	13	26.5849	12.4	26.1603
Cephalic papilla	6.7	15.6542	7.8	16.4905	8	16.3599	8.1	17.0886
Cirrus externus	14.1	32.9439	16.4	34.6723	18.4	37.6278	19.3	40.7173
Clava	5.4	12.6168	6.9	14.5877	6.6	13.4969	7.1	14.9789
Cirrus A	25.2	58.8785	36.9	78.0127			37.1	78.27
Cirrus A/Body length ratio	0.101613	–	0.144141	–		–	0.144358	–		–		–		–		–		–		–		–		–		–		–		–		–		–		–		–		–		–		–		–		–
Body appendages lengths
Spine on leg I length	1.5	3.50467	2.8	5.91966	2.8	5.72597	3	6.32911
Papilla on leg IV length	3	7.00935	3.8	8.03383	4	8.17996	4	8.43882
Number of teeth on the collar	14	–	9	–	9	–	10	–		–		–		–		–		–		–		–		–		–		–		–		–		–		–		–		–		–		–		–		–
Claw I heights
Branch	15.2	35.514	16.2	34.2495	17.1	34.9693	16	33.7553
Spur	2.2	5.14019	2.2	4.65116	1.7	3.47648
Spur/branch height ratio	0.144737	–	0.135802	–	0.0994152	–		–		–		–		–		–		–		–		–		–		–		–		–		–		–		–		–		–		–		–		–		–
Claw II heights
Branch	14.5	33.8785	15.3	32.3467	16.2	33.1288	15.2	32.0675
Spur	1.8	4.20561	2	4.22833	2.1	4.29448	2.3	4.85232
Spur/branch height ratio	0.124138	–	0.130719	–	0.12963	–	0.151316	–		–		–		–		–		–		–		–		–		–		–		–		–		–		–		–		–		–		–		–		–
Claw III heights
Branch	13.5	31.5421	15.4	32.5581	16.2	33.1288	15.3	32.2785
Spur	2	4.6729	2	4.22833	1.8	3.68098	2.2	4.64135
Spur/branch height ratio	0.148148	–	0.12987	–	0.111111	–	0.143791	–		–		–		–		–		–		–		–		–		–		–		–		–		–		–		–		–		–		–		–		–
Claw IV heights
Branch	17.3	40.4206	17.3	36.5751	19.4	39.6728	18	37.9747
Spur	2.7	6.30841	2.8	5.91966			3.1	6.54008
Spur/branch height ratio	0.156069	–	0.16185	–		–	0.172222	–		–		–		–		–		–		–		–		–		–		–		–		–		–		–		–		–		–		–		–		–
[truncated: 17 more columns]

## Sheet: juveniles
SPECIMEN	1		2		3		4		5		6		7		8		9		10		11		12		13		14		15		16		17		18		19		20		21		22		23		24		25
CHARACTER	µm	sp	µm	sp	µm	sp	µm	sp	µm	sp	µm	sp	µm	sp	µm	sp	µm	sp	µm	sp	µm	sp	µm	sp	µm	sp	µm	sp	µm	sp	µm	sp	µm	sp	µm	sp	µm	sp	µm	sp	µm	sp	µm	sp	µm	sp	µm	sp	µm
Body length	178	512.968	185	515.32	188	582.043	202	515.306	163	475.219	155	498.392	124	418.919
Scapular plate length	34.7	–	35.9	–	32.3	–	39.2	–	34.3	–	31.1	–	29.6	–		–		–		–		–		–		–		–		–		–		–		–		–		–		–		–		–		–
Head appendages lengths
Cirrus internus	7	20.1729	9.2	25.6267			8.8	22.449	8.4	24.4898	6.9	22.1865	7.2	24.3243
Cephalic papilla	5.4	15.562	5.3	14.7632	5.6	17.3375	5.6	14.2857	6.2	18.0758	5.2	16.7203	5	16.8919
Cirrus externus	9.6	27.6657	10.5	29.2479	9.1	28.1734	14.4	36.7347	10.6	30.9038	7.8	25.0804	8.5	28.7162
Clava	4.2	12.1037	4.4	12.2563	4.5	13.9319	4.5	11.4796	5.3	15.4519	4.1	13.1833
Cirrus A	20.9	60.2305	23.2	64.624			26.9	68.6224	20.2	58.8921			21.5	72.6351
Cirrus A/Body length ratio	0.117416	–	0.125405	–		–	0.133168	–	0.123926	–		–	0.173387	–		–		–		–		–		–		–		–		–		–		–		–		–		–		–		–		–		–
Body appendages lengths
Spine on leg I length	1.4	4.03458	1.6	4.45682	1.5	4.64396	1.7	4.33673	1.5	4.37318
Papilla on leg IV length	2.5	7.20461	2.8	7.79944	2.7	8.35913	2.8	7.14286	2.6	7.58017	2	6.43087	2	6.75676
Number of teeth on the collar	8	–	9	–	6	–	11	–	9	–	7	–		–		–		–		–		–		–		–		–		–		–		–		–		–		–		–		–		–		–
Claw I heights
Branch	11.4	32.853	11.7	32.5905	10.3	31.8885	13.2	33.6735	10.6	30.9038	9.7	31.1897	9.4	31.7568
Spur	1.4	4.03458	1.9	5.29248	1.6	4.95356	1.8	4.59184	2	5.8309	1.7	5.46624	1.7	5.74324
Spur/branch height ratio	0.122807	–	0.162393	–	0.15534	–	0.136364	–	0.188679	–	0.175258	–	0.180851	–		–		–		–		–		–		–		–		–		–		–		–		–		–		–		–		–		–
Claw II heights
Branch	10.6	30.5476	11.1	30.9192	10.4	32.1981	13	33.1633	10.3	30.0292	9.4	30.2251	9	30.4054
Spur	1.4	4.03458	1.7	4.73538	1.9	5.88235	1.9	4.84694	1.9	5.53936	1.6	5.14469	1.3	4.39189
Spur/branch height ratio	0.132075	–	0.153153	–	0.182692	–	0.146154	–	0.184466	–	0.170213	–	0.144444	–		–		–		–		–		–		–		–		–		–		–		–		–		–		–		–		–		–
Claw III heights
Branch	10.4	29.9712	10.9	30.3621	9.8	30.3406	12.2	31.1224	10	29.1545	8.8	28.2958	8.4	28.3784
Spur	1.4	4.03458	1.6	4.45682	1.5	4.64396	1.8	4.59184	1.6	4.66472	1.4	4.50161
Spur/branch height ratio	0.134615	–	0.146789	–	0.153061	–	0.147541	–	0.16	–	0.159091	–		–		–		–		–		–		–		–		–		–		–		–		–		–		–		–		–		–		–
Claw IV heights
Branch	12.3	35.4467	13.2	36.7688	11.6	35.9133	14.3	36.4796	11.1	32.3615	10.4	33.4405	10.1	34.1216
Spur	1.8	5.18732	1.9	5.29248	2.3	7.12074	2.3	5.86735	2.1	6.12245	1.7	5.46624	2	6.75676
Spur/branch height ratio	0.146341	–	0.143939	–	0.198276	–	0.160839	–	0.189189	–	0.163462	–	0.19802	–		–		–		–		–		–		–		–		–		–		–		–		–		–		–		–		–		–
[truncated: 17 more columns]

## Sheet: larvae
SPECIMEN	1		2		3		4		5		6		7		8		9		10		11		12		13		14		15		16		17		18		19		20		21		22		23		24		25
CHARACTER	µm	sp	µm	sp	µm	sp	µm	sp	µm	sp	µm	sp	µm	sp	µm	sp	µm	sp	µm	sp	µm	sp	µm	sp	µm	sp	µm	sp	µm	sp	µm	sp	µm	sp	µm	sp	µm	sp	µm	sp	µm	sp	µm	sp	µm	sp	µm	sp	µm
Body length	137	524.904	144	531.365	147	534.545	116	451.362	118	430.657	144	535.316	134	519.38
Scapular plate length	26.1	–	27.1	–	27.5	–	25.7	–	27.4	–	26.9	–	25.8	–		–		–		–		–		–		–		–		–		–		–		–		–		–		–		–		–		–
Head appendages lengths
Cirrus internus	5.4	20.6897	6.8	25.0923	5.6	20.3636			5.2	18.9781	5.8	21.5613	5.8	22.4806
Cephalic papilla	4.7	18.0077	4.4	16.2362	4.8	17.4545			4.9	17.8832	4.9	18.2156	4.5	17.4419
Cirrus externus	6.1	23.3716	7.9	29.1513	7.1	25.8182	7.4	28.7938	7.4	27.0073	8.9	33.0855	6.8	26.3566
Clava	3.5	13.41	4.7	17.3432	4.4	16	4.4	17.1206			4.1	15.2416	3.9	15.1163
Cirrus A	14.2	54.4061	17.5	64.5756	15	54.5455			16.6	60.5839	17.1	63.5688	13.8	53.4884
Cirrus A/Body length ratio	0.10365	–	0.121528	–	0.102041	–		–	0.140678	–	0.11875	–	0.102985	–		–		–		–		–		–		–		–		–		–		–		–		–		–		–		–		–		–
Body appendages lengths
Spine on leg I length	1.3	4.98084	1.4	5.16605	1.4	5.09091	1.5	5.83658	1.3	4.74453	1.5	5.57621	1.5	5.81395
Papilla on leg IV length	2.1	8.04598	2.3	8.48708	2.1	7.63636			2	7.29927	2.3	8.55019	2.2	8.52713
Number of teeth on the collar	6	–	9	–	8	–	7	–	8	–	9	–	9	–		–		–		–		–		–		–		–		–		–		–		–		–		–		–		–		–		–
Claw I heights
Branch	9.6	36.7816	9.7	35.7934	10.1	36.7273	9.1	35.4086	9.7	35.4015	10.1	37.5465	9.7	37.5969
Spur	1.8	6.89655	1.8	6.64207	2.3	8.36364	1.7	6.61479	2.4	8.75912	2.1	7.80669	2	7.75194
Spur/branch height ratio	0.1875	–	0.185567	–	0.227723	–	0.186813	–	0.247423	–	0.207921	–	0.206186	–		–		–		–		–		–		–		–		–		–		–		–		–		–		–		–		–		–
Claw II heights
Branch	8.7	33.3333	9.6	35.4244	10	36.3636	8.9	34.6304	9.3	33.9416	9.8	36.4312	9.2	35.6589
Spur	1.8	6.89655	1.8	6.64207	2	7.27273	1.7	6.61479	2.2	8.0292	2	7.43494	2.1	8.13953
Spur/branch height ratio	0.206897	–	0.1875	–	0.2	–	0.191011	–	0.236559	–	0.204082	–	0.228261	–		–		–		–		–		–		–		–		–		–		–		–		–		–		–		–		–		–
Claw III heights
Branch	8.6	32.9502	9.7	35.7934	9.7	35.2727	8.4	32.6848	9.1	33.2117	9.1	33.829	8.9	34.4961
Spur	1.9	7.27969	1.7	6.27306	1.9	6.90909					2.2	8.17844	1.8	6.97674
Spur/branch height ratio	0.22093	–	0.175258	–	0.195876	–		–		–	0.241758	–	0.202247	–		–		–		–		–		–		–		–		–		–		–		–		–		–		–		–		–		–
Claw IV heights
Branch	10	38.3142	10.8	39.8524	10.4	37.8182	10.3	40.0778	10.5	38.3212	10.3	38.29	9.8	37.9845
Spur			2.1	7.74908	2.3	8.36364					2.4	8.92193	2.3	8.91473
Spur/branch height ratio		–	0.194444	–	0.221154	–		–		–	0.23301	–	0.234694	–		–		–		–		–		–		–		–		–		–		–		–		–		–		–		–		–		–
[truncated: 17 more columns]

## Sheet: females (μm)
Species	Population	Individual	Body length	Scapular plate length	Cirrus internus	Cephalic papilla	Cirrus externus	Clava	Cirrus A	Cirrus A/Body length ratio	Spine on leg I length	Papilla on leg IV length	Number of teeth on the collar	Claw I branch	Claw I spur	Claw I spur/branch height ratio	Claw II branch	Claw II spur	Claw II spur/branch height ratio	Claw III branch	Claw III spur	Claw III spur/branch height ratio	Claw IV branch	Claw IV spur	Claw IV spur/branch height ratio
Viridiscus viridianus	Alabama	1	282	54	11.3	8.2	17.4	6.9	37.3	0.13227	2.9	3.9	10	19.7			17.3	2.2	0.127168	17.9	2	0.111732	20.1	2.4	0.119403
Viridiscus viridianus	Alabama	2	275	53.3	12.8	8.4	20.2	6.4	42.6	0.154909	3	4.6	10	17	2	0.117647	16.5	2.1	0.127273	16.8	1.8	0.107143	18.6	2.6	0.139785
Viridiscus viridianus	Alabama	3	299	56.4	12.6	8.9	18.2	6.9	40	0.133779	2.4	3.8	12	17.6	2.2	0.125	17.4	2	0.114943	16.8	2.4	0.142857	19	3.2	0.168421
Viridiscus viridianus	Alabama	4	283	52.5	12.1	8.3	18.4	6.6	37.4	0.132155	2.5	3.6	12	17.6	2.3	0.130682	17.1	2.1	0.122807	16.7	1.7	0.101796	19.5	2.9	0.148718
Viridiscus viridianus	Alabama	5	307	53.6	9	8.3	15.1	7	28.4	0.0925081		3.7	12	17.3	2.2	0.127168	17.5	2.2	0.125714	16.9	2.2	0.130178	19.9
Viridiscus viridianus	Alabama	6	298	57	12.8	8.2	19.8	7.3	44	0.147651	2.8	4	11	19.3	2	0.103627	17.9	2.3	0.128492	17.2	2.1	0.122093	20.6	3	0.145631
Viridiscus viridianus	Alabama	7	312	55.2	13.9	7.9	20.9	5.8	39.8	0.127564	2.9	4.2	12	18.7	2.3	0.122995	17.5	2.4	0.137143	18.1	2.3	0.127072	20.1	3.5	0.174129
Viridiscus viridianus	Alabama	8	326	57.2	15.1	7.1	23.2	6.7	45	0.138037	2.8	4.3	12	19	2.5	0.131579	19	2.3	0.121053	19	2.3	0.121053	20.3	3.4	0.167488
Viridiscus viridianus	Alabama	9	263	52.2	13.8	8.5	20.1	6.4	39.3	0.14943	3.6	4.1	11	15.8			16.3	2.2	0.134969	16.4	2.1	0.128049	18.9	2.6	0.137566
Viridiscus viridianus	Alabama	10	308	57.9	16.7	8.4	24.6	7.6	46.1	0.149675	3	4.1	10	16.5	1.9	0.115152	18.1	2.5	0.138122	18.3	2.3	0.125683	20.9	3.1	0.148325
Viridiscus viridianus	Alabama	11	220	44.3	10	6.4	14	5.9	24.5	0.111364	2.5	3	12	16.2	2.3	0.141975	14.9	2.4	0.161074	14.7			17.3
Viridiscus viridianus	Alabama	12	260	48.9	11	7.2	17.2	5.5	34.3	0.131923	2.8	3.4	11	16.3	2.1	0.128834	15.7	2	0.127389	15.1	2.3	0.152318	18.5
Viridiscus viridianus	Alabama	13	262	49.9	11.2	7.9	15.3	5.6	35.2	0.134351	2.2	3.9	9	16.4	2.1	0.128049	16.3	1.9	0.116564	15.7	2	0.127389	17.5	2.7	0.154286
Viridiscus viridianus	Alabama	14	265	50.4	12.9	7.6	17.7	6.2	37.9	0.143019	2.2	3.7	10	16.7	2.2	0.131737	15.9	2.1	0.132075	15.7	2	0.127389	18	2.4	0.133333
Viridiscus viridianus	Alabama	15	240	52.5		7.4	18.7	5.4	34.4	0.143333	2.4	3.8	9	17.4	2.2	0.126437	17	2	0.117647	17.2	2.1	0.122093	19.6
Viridiscus viridianus	Alabama	16
Viridiscus viridianus	Alabama	17
Viridiscus viridianus	Alabama	18
Viridiscus viridianus	Alabama	19
Viridiscus viridianus	Alabama	20
Viridiscus viridianus	Alabama	21
Viridiscus viridianus	Alabama	22
Viridiscus viridianus	Alabama	23
Viridiscus viridianus	Alabama	24
Viridiscus viridianus	Alabama	25
Viridiscus viridianus	Alabama	26
Viridiscus viridianus	Alabama	27
Viridiscus viridianus	Alabama	28
Viridiscus viridianus	Alabama	29
Viridiscus viridianus	Alabama	30

## Sheet: females (sp)
Species	Population	Individual	Body length	Cirrus internus	Cephalic papilla	Cirrus externus	Clava	Cirrus A	Spine on leg I length	Papilla on leg IV length	Claw I branch	Claw I spur	Claw II branch	Claw II spur	Claw III branch	Claw III spur	Claw IV branch	Claw IV spur
Viridiscus viridianus	Alabama	1	522.222	20.9259	15.1852	32.2222	12.7778	69.0741	5.37037	7.22222	36.4815		32.037	4.07407	33.1481	3.7037	37.2222	4.44444
Viridiscus viridianus	Alabama	2	515.947	24.015	15.7598	37.8987	12.0075	79.925	5.62852	8.63039	31.8949	3.75235	30.9568	3.93996	31.5197	3.37711	34.8968	4.87805
Viridiscus viridianus	Alabama	3	530.142	22.3404	15.7801	32.2695	12.234	70.922	4.25532	6.73759	31.2057	3.90071	30.8511	3.5461	29.7872	4.25532	33.6879	5.67376
Viridiscus viridianus	Alabama	4	539.048	23.0476	15.8095	35.0476	12.5714	71.2381	4.7619	6.85714	33.5238	4.38095	32.5714	4	31.8095	3.2381	37.1429	5.52381
Viridiscus viridianus	Alabama	5	572.761	16.791	15.4851	28.1716	13.0597	52.9851		6.90299	32.2761	4.10448	32.6493	4.10448	31.5299	4.10448	37.1269
Viridiscus viridianus	Alabama	6	522.807	22.4561	14.386	34.7368	12.807	77.193	4.91228	7.01754	33.8596	3.50877	31.4035	4.03509	30.1754	3.68421	36.1404	5.26316
Viridiscus viridianus	Alabama	7	565.217	25.1812	14.3116	37.8623	10.5072	72.1014	5.25362	7.6087	33.8768	4.16667	31.7029	4.34783	32.7899	4.16667	36.413	6.34058
Viridiscus viridianus	Alabama	8	569.93	26.3986	12.4126	40.5594	11.7133	78.6713	4.8951	7.51748	33.2168	4.37063	33.2168	4.02098	33.2168	4.02098	35.4895	5.94406
Viridiscus viridianus	Alabama	9	503.831	26.4368	16.2835	38.5057	12.2605	75.2874	6.89655	7.85441	30.2682		31.2261	4.21456	31.4176	4.02299	36.2069	4.98084
Viridiscus viridianus	Alabama	10	531.952	28.8428	14.5078	42.487	13.1261	79.62	5.18135	7.08117	28.4974	3.28152	31.2608	4.31779	31.6062	3.97237	36.0967	5.35406
Viridiscus viridianus	Alabama	11	496.614	22.5734	14.447	31.6027	13.3183	55.3047	5.64334	6.77201	36.5688	5.19187	33.6343	5.41761	33.1828		39.0519
Viridiscus viridianus	Alabama	12	531.697	22.4949	14.7239	35.1738	11.2474	70.1431	5.72597	6.95297	33.3333	4.29448	32.1063	4.08998	30.8793	4.70348	37.8323
Viridiscus viridianus	Alabama	13	525.05	22.4449	15.8317	30.6613	11.2224	70.5411	4.40882	7.81563	32.8657	4.20842	32.6653	3.80762	31.4629	4.00802	35.0701	5.41082
Viridiscus viridianus	Alabama	14	525.794	25.5952	15.0794	35.119	12.3016	75.1984	4.36508	7.34127	33.1349	4.36508	31.5476	4.16667	31.1508	3.96825	35.7143	4.7619
Viridiscus viridianus	Alabama	15	457.143		14.0952	35.619	10.2857	65.5238	4.57143	7.2381	33.1429	4.19048	32.381	3.80952	32.7619	4	37.3333
Viridiscus viridianus	Alabama	16
Viridiscus viridianus	Alabama	17
Viridiscus viridianus	Alabama	18
Viridiscus viridianus	Alabama	19
Viridiscus viridianus	Alabama	20
Viridiscus viridianus	Alabama	21
Viridiscus viridianus	Alabama	22
Viridiscus viridianus	Alabama	23
Viridiscus viridianus	Alabama	24
Viridiscus viridianus	Alabama	25
Viridiscus viridianus	Alabama	26
Viridiscus viridianus	Alabama	27
Viridiscus viridianus	Alabama	28
Viridiscus viridianus	Alabama	29
Viridiscus viridianus	Alabama	30

## Sheet: males (μm)
Species	Population	Individual	Body length	Scapular plate length	Cirrus internus	Cephalic papilla	Cirrus externus	Clava	Cirrus A	Cirrus A/Body length ratio	Spine on leg I length	Papilla on leg IV length	Number of teeth on the collar	Claw I branch	Claw I spur	Claw I spur/branch height ratio	Claw II branch	Claw II spur	Claw II spur/branch height ratio	Claw III branch	Claw III spur	Claw III spur/branch height ratio	Claw IV branch	Claw IV spur	Claw IV spur/branch height ratio
Viridiscus viridianus	Alabama	1	248	42.8	11.9	6.7	14.1	5.4	25.2	0.101613	1.5	3	14	15.2	2.2	0.144737	14.5	1.8	0.124138	13.5	2	0.148148	17.3	2.7	0.156069
Viridiscus viridianus	Alabama	2	256	47.3	13.4	7.8	16.4	6.9	36.9	0.144141	2.8	3.8	9	16.2	2.2	0.135802	15.3	2	0.130719	15.4	2	0.12987	17.3	2.8	0.16185
Viridiscus viridianus	Alabama	3	255	48.9	13	8	18.4	6.6			2.8	4	9	17.1	1.7	0.0994152	16.2	2.1	0.12963	16.2	1.8	0.111111	19.4
Viridiscus viridianus	Alabama	4	257	47.4	12.4	8.1	19.3	7.1	37.1	0.144358	3	4	10	16			15.2	2.3	0.151316	15.3	2.2	0.143791	18	3.1	0.172222
Viridiscus viridianus	Alabama	5
Viridiscus viridianus	Alabama	6
Viridiscus viridianus	Alabama	7
Viridiscus viridianus	Alabama	8
Viridiscus viridianus	Alabama	9
Viridiscus viridianus	Alabama	10
Viridiscus viridianus	Alabama	11
Viridiscus viridianus	Alabama	12
Viridiscus viridianus	Alabama	13
Viridiscus viridianus	Alabama	14
Viridiscus viridianus	Alabama	15
Viridiscus viridianus	Alabama	16
Viridiscus viridianus	Alabama	17
Viridiscus viridianus	Alabama	18
Viridiscus viridianus	Alabama	19
Viridiscus viridianus	Alabama	20
Viridiscus viridianus	Alabama	21
Viridiscus viridianus	Alabama	22
Viridiscus viridianus	Alabama	23
Viridiscus viridianus	Alabama	24
Viridiscus viridianus	Alabama	25
Viridiscus viridianus	Alabama	26
Viridiscus viridianus	Alabama	27
Viridiscus viridianus	Alabama	28
Viridiscus viridianus	Alabama	29
Viridiscus viridianus	Alabama	30

## Sheet: males (sp)
Species	Population	Individual	Body length	Cirrus internus	Cephalic papilla	Cirrus externus	Clava	Cirrus A	Spine on leg I length	Papilla on leg IV length	Claw I branch	Claw I spur	Claw II branch	Claw II spur	Claw III branch	Claw III spur	Claw IV branch	Claw IV spur
Viridiscus viridianus	Alabama	1	579.439	27.8037	15.6542	32.9439	12.6168	58.8785	3.50467	7.00935	35.514	5.14019	33.8785	4.20561	31.5421	4.6729	40.4206	6.30841
Viridiscus viridianus	Alabama	2	541.226	28.3298	16.4905	34.6723	14.5877	78.0127	5.91966	8.03383	34.2495	4.65116	32.3467	4.22833	32.5581	4.22833	36.5751	5.91966
Viridiscus viridianus	Alabama	3	521.472	26.5849	16.3599	37.6278	13.4969		5.72597	8.17996	34.9693	3.47648	33.1288	4.29448	33.1288	3.68098	39.6728
Viridiscus viridianus	Alabama	4	542.194	26.1603	17.0886	40.7173	14.9789	78.27	6.32911	8.43882	33.7553		32.0675	4.85232	32.2785	4.64135	37.9747	6.54008
Viridiscus viridianus	Alabama	5
Viridiscus viridianus	Alabama	6
Viridiscus viridianus	Alabama	7
Viridiscus viridianus	Alabama	8
Viridiscus viridianus	Alabama	9
Viridiscus viridianus	Alabama	10
Viridiscus viridianus	Alabama	11
Viridiscus viridianus	Alabama	12
Viridiscus viridianus	Alabama	13
Viridiscus viridianus	Alabama	14
Viridiscus viridianus	Alabama	15
Viridiscus viridianus	Alabama	16
Viridiscus viridianus	Alabama	17
Viridiscus viridianus	Alabama	18
Viridiscus viridianus	Alabama	19
Viridiscus viridianus	Alabama	20
Viridiscus viridianus	Alabama	21
Viridiscus viridianus	Alabama	22
Viridiscus viridianus	Alabama	23
Viridiscus viridianus	Alabama	24
Viridiscus viridianus	Alabama	25
Viridiscus viridianus	Alabama	26
Viridiscus viridianus	Alabama	27
Viridiscus viridianus	Alabama	28
Viridiscus viridianus	Alabama	29
Viridiscus viridianus	Alabama	30

[truncated: 4 more sheets: juveniles (μm), juveniles (sp), larvae (μm), larvae (sp)]
