# Supplementary material for: Green armoured tardigrades (Echiniscidae: Viridiscus), including a new species from the Southern Nearctic, exemplify problems with tardigrade variability research
Source: Sci Rep. 2023 Sep 28;13:16329. doi: 10.1038/s41598-023-40609-4 (PMC10539286; doi:10.1038/s41598-023-40609-4)
Supplement: Supplementary file 2 — Supplementary Information 2. [file 41598_2023_40609_MOESM2_ESM.xlsx]

## Sheet: instructions
	INSTRUCTIONS and TERMS OF USE
	1	This is a morphometric template for species of the Tardigrada Order Echiniscoidea.
	2	The template caluclates the sp ratio and other relative measures only if all measurements required to calculate a ratio are provided (otherwise the ratio cell remains empty, meaning lack of data). The only numbers you need to enter are absolute measurements in micrometres [μm] in sheets "females", "males", "juveniles" and "larvae". If a structure is not measurable leave the cell empty (enetring z…
	3	Sheets "females", "males", "juveniles" and "larvae" automatically calculate basic statistics (number of measurements, range, mean and SD). The table with these statistics is placed after the last (30th) specimen. The summary table can be then copied and pasted directly to MS Word.
	4	If measurements are done on the type series, please enter the holotype in the first column (this way holotype data are automatically copied to the summary table at end of the sheet). If measurements are not done on the type series, you may delete the last two columns in the summary table. You may change specimen/slide names as desired.
	5	If a trait listed is not present in the species you are measuring, remove the entire row (highlight the row, right mouse click, choose "delete").
	6	Data from sheets "females", "males", "juveniles" and "larvae" are automatically copied to the four remaining "stats" sheets. Data in those sheets are arranged for statistical analyses in the majority of statistical software.
	7	If you want to see the formulas behind this template, press Ctrl+` (usually just before "1" on the keyboard). To return to the value view, press Ctrl+` again.
	8	This template can be freely used but each published use must be credited as Morphometric data were handled using the Echiniscoidea ver. 1.4 template available from the Tardigrada Register, www.tardigrada.net/register (Michalczyk & Kaczmarek 2013). The reference is: Michalczyk, Ł. & Kaczmarek, Ł. (2013) The Tardigrada Register: a comprehensive online data repository for tardigrade taxonomy. Journa…
	9	Copyright by Łukasz Michalczyk. Enquires and suggestions: LM@tardigrada.net

## Sheet: general info
	Species		Viridiscus celatus
	Population		Tennessee
	Type series		YES
	Author		Piotr Gąsiorek
	Date		03.04.2023

## Sheet: females
SPECIMEN	1 (HOL)		2		3		4		5		6		7		8		9		10		11		12		13		14		15		16		17		18		19		20		21		22		23		24		25
CHARACTER	µm	sp	µm	sp	µm	sp	µm	sp	µm	sp	µm	sp	µm	sp	µm	sp	µm	sp	µm	sp	µm	sp	µm	sp	µm	sp	µm	sp	µm	sp	µm	sp	µm	sp	µm	sp	µm	sp	µm	sp	µm	sp	µm	sp	µm	sp	µm	sp	µm
Body length	252	516.393	220	532.688	214	496.52	207	449.024	195	513.158
Scapular plate length	48.8	–	41.3	–	43.1	–	46.1	–	38	–		–		–		–		–		–		–		–		–		–		–		–		–		–		–		–		–		–		–		–
Head appendages lengths
Cirrus internus	11.4	23.3607	9.6	23.2446	11.8	27.3782	10.7	23.2104	10	26.3158
Cephalic papilla	7.1	14.5492	6.8	16.4649	6.6	15.3132	6.4	13.8829	6.2	16.3158
Cirrus externus	15.2	31.1475	15.1	36.5617	14.4	33.4107	11.7	25.3796	12.9	33.9474
Clava	6.3	12.9098	6.5	15.7385	6.1	14.1531	5.1	11.0629	5.4	14.2105
Cirrus A	100.1	205.123	78.2	189.346	105	243.619	70.5	152.928	79	207.895
Cirrus A/Body length ratio	0.397222	–	0.355455	–	0.490654	–	0.34058	–	0.405128	–		–		–		–		–		–		–		–		–		–		–		–		–		–		–		–		–		–		–		–
Body appendages lengths
Spine on leg I length	3.7	7.58197	3.6	8.71671	2.1	4.87239	3.2	6.94143	2.3	6.05263
Papilla on leg IV length	4.7	9.63115	4.5	10.8959	4.1	9.51276	4.7	10.1952	3.8	10
Number of teeth on the collar	10	–	6	–	9	–	8	–	8	–		–		–		–		–		–		–		–		–		–		–		–		–		–		–		–		–		–		–		–
Claw I heights
Branch	17.2	35.2459	14.8	35.8354			15.2	32.9718	14.3	37.6316
Spur			1.8	4.35835			1.7	3.68764	1.5	3.94737
Spur/branch height ratio		–	0.121622	–		–	0.111842	–	0.104895	–		–		–		–		–		–		–		–		–		–		–		–		–		–		–		–		–		–		–		–
Claw II heights
Branch	17.8	36.4754	14.2	34.3826	16.3	37.819	14.4	31.2364
Spur	2.1	4.30328	1.9	4.60048	1.7	3.94432	1.4	3.03688
Spur/branch height ratio	0.117978	–	0.133803	–	0.104294	–	0.0972222	–		–		–		–		–		–		–		–		–		–		–		–		–		–		–		–		–		–		–		–		–
Claw III heights
Branch	17	34.8361	13.7	33.1719	16.3	37.819	13.7	29.718	12.3	32.3684
Spur	1.8	3.68852	1.6	3.87409			1.6	3.47072
Spur/branch height ratio	0.105882	–	0.116788	–		–	0.116788	–		–		–		–		–		–		–		–		–		–		–		–		–		–		–		–		–		–		–		–		–
Claw IV heights
Branch	21.4	43.8525	15.3	37.046	19.8	45.9397	16.1	34.9241	16	42.1053
Spur	2.3	4.71311	1.6	3.87409			2.1	4.55531	1.7	4.47368
Spur/branch height ratio	0.107477	–	0.104575	–		–	0.130435	–	0.10625	–		–		–		–		–		–		–		–		–		–		–		–		–		–		–		–		–		–		–		–
[truncated: 19 more columns]

## Sheet: males
SPECIMEN	1 (ALL)		2		3		4		5		6		7		8		9		10		11		12		13		14		15		16		17		18		19		20		21		22		23		24		25
CHARACTER	µm	sp	µm	sp	µm	sp	µm	sp	µm	sp	µm	sp	µm	sp	µm	sp	µm	sp	µm	sp	µm	sp	µm	sp	µm	sp	µm	sp	µm	sp	µm	sp	µm	sp	µm	sp	µm	sp	µm	sp	µm	sp	µm	sp	µm	sp	µm	sp	µm
Body length	208	469.526	189	471.322
Scapular plate length	44.3	–	40.1	–		–		–		–		–		–		–		–		–		–		–		–		–		–		–		–		–		–		–		–		–		–		–
Head appendages lengths
Cirrus internus	9.4	21.219	11.4	28.4289
Cephalic papilla	6.3	14.2212	5.5	13.7157
Cirrus externus	10.9	24.605	15.4	38.404
Clava	5.2	11.7381	5	12.4688
Cirrus A			78.4	195.511
Cirrus A/Body length ratio		–	0.414815	–		–		–		–		–		–		–		–		–		–		–		–		–		–		–		–		–		–		–		–		–		–		–
Body appendages lengths
Spine on leg I length	2.8	6.32054	2.4	5.98504
Papilla on leg IV length	4.5	10.158	3.7	9.22693
Number of teeth on the collar	9	–	11	–		–		–		–		–		–		–		–		–		–		–		–		–		–		–		–		–		–		–		–		–		–		–
Claw I heights
Branch	14	31.6027	15.3	38.1546
Spur	1.6	3.61174	2	4.98753
Spur/branch height ratio	0.114286	–	0.130719	–		–		–		–		–		–		–		–		–		–		–		–		–		–		–		–		–		–		–		–		–		–		–
Claw II heights
Branch	13.2	29.7968	14.6	36.409
Spur			1.7	4.2394
Spur/branch height ratio		–	0.116438	–		–		–		–		–		–		–		–		–		–		–		–		–		–		–		–		–		–		–		–		–		–		–
Claw III heights
Branch	13.4	30.2483	14.7	36.6584
Spur	1.5	3.386	1.9	4.73815
Spur/branch height ratio	0.11194	–	0.129252	–		–		–		–		–		–		–		–		–		–		–		–		–		–		–		–		–		–		–		–		–		–		–
Claw IV heights
Branch	15.8	35.6659	15.9	39.6509
Spur	2	4.51467
Spur/branch height ratio	0.126582	–		–		–		–		–		–		–		–		–		–		–		–		–		–		–		–		–		–		–		–		–		–		–		–
[truncated: 19 more columns]

## Sheet: juveniles
SPECIMEN	1		2		3		4		5		6		7		8		9		10		11		12		13		14		15		16		17		18		19		20		21		22		23		24		25
CHARACTER	µm	sp	µm	sp	µm	sp	µm	sp	µm	sp	µm	sp	µm	sp	µm	sp	µm	sp	µm	sp	µm	sp	µm	sp	µm	sp	µm	sp	µm	sp	µm	sp	µm	sp	µm	sp	µm	sp	µm	sp	µm	sp	µm	sp	µm	sp	µm	sp	µm
Body length	187	474.619	154	523.81	185	531.609	152	466.258
Scapular plate length	39.4	–	29.4	–	34.8	–	32.6	–		–		–		–		–		–		–		–		–		–		–		–		–		–		–		–		–		–		–		–		–
Head appendages lengths
Cirrus internus	10.9	27.665	7.6	25.8503	9.7	27.8736	9.3	28.5276
Cephalic papilla	5.9	14.9746	5.1	17.3469	5.5	15.8046	4.5	13.8037
Cirrus externus	12.3	31.2183	8.2	27.8912	11.7	33.6207	11.8	36.1963
Clava	5.9	14.9746	4.3	14.6259	5.7	16.3793	4.8	14.7239
Cirrus A	82.6	209.645			71.2	204.598
Cirrus A/Body length ratio	0.441711	–		–	0.384865	–		–		–		–		–		–		–		–		–		–		–		–		–		–		–		–		–		–		–		–		–		–
Body appendages lengths
Spine on leg I length	2.7	6.85279	2.2	7.48299	2.6	7.47126	1.7	5.21472
Papilla on leg IV length			3.3	11.2245	3.8	10.9195	3.3	10.1227
Number of teeth on the collar		–	7	–	9	–	8	–		–		–		–		–		–		–		–		–		–		–		–		–		–		–		–		–		–		–		–		–
Claw I heights
Branch	16.5	41.8782	9.7	32.9932	12.9	37.069	11.9	36.5031
Spur	1.9	4.82234	1.2	4.08163	1.6	4.5977	1.5	4.60123
Spur/branch height ratio	0.115152	–	0.123711	–	0.124031	–	0.12605	–		–		–		–		–		–		–		–		–		–		–		–		–		–		–		–		–		–		–		–		–
Claw II heights
Branch			10	34.0136	12.3	35.3448	10.9	33.4356
Spur			1.3	4.42177	1.7	4.88506	1.4	4.29448
Spur/branch height ratio		–	0.13	–	0.138211	–	0.12844	–		–		–		–		–		–		–		–		–		–		–		–		–		–		–		–		–		–		–		–		–
Claw III heights
Branch	14.3	36.2944	9.6	32.6531	12.1	34.7701	10.7	32.8221
Spur			1.3	4.42177	1.6	4.5977	1.4	4.29448
Spur/branch height ratio		–	0.135417	–	0.132231	–	0.130841	–		–		–		–		–		–		–		–		–		–		–		–		–		–		–		–		–		–		–		–		–
Claw IV heights
Branch	17.9	45.4315	11.6	39.4558	14.5	41.6667	14.6	44.7853
Spur					1.8	5.17241
Spur/branch height ratio		–		–	0.124138	–		–		–		–		–		–		–		–		–		–		–		–		–		–		–		–		–		–		–		–		–		–
[truncated: 17 more columns]

## Sheet: larvae
SPECIMEN	1		2		3		4		5		6		7		8		9		10		11		12		13		14		15		16		17		18		19		20		21		22		23		24		25
CHARACTER	µm	sp	µm	sp	µm	sp	µm	sp	µm	sp	µm	sp	µm	sp	µm	sp	µm	sp	µm	sp	µm	sp	µm	sp	µm	sp	µm	sp	µm	sp	µm	sp	µm	sp	µm	sp	µm	sp	µm	sp	µm	sp	µm	sp	µm	sp	µm	sp	µm
Body length
Scapular plate length		–		–		–		–		–		–		–		–		–		–		–		–		–		–		–		–		–		–		–		–		–		–		–		–
Head appendages lengths
Cirrus internus
Cephalic papilla
Cirrus externus
Clava
Cirrus A
Cirrus A/Body length ratio		–		–		–		–		–		–		–		–		–		–		–		–		–		–		–		–		–		–		–		–		–		–		–		–
Body appendages lengths
Spine on leg I length
Papilla on leg IV length
Number of teeth on the collar		–		–		–		–		–		–		–		–		–		–		–		–		–		–		–		–		–		–		–		–		–		–		–		–
Claw I heights
Branch
Spur
Spur/branch height ratio		–		–		–		–		–		–		–		–		–		–		–		–		–		–		–		–		–		–		–		–		–		–		–		–
Claw II heights
Branch
Spur
Spur/branch height ratio		–		–		–		–		–		–		–		–		–		–		–		–		–		–		–		–		–		–		–		–		–		–		–		–
Claw III heights
Branch
Spur
Spur/branch height ratio		–		–		–		–		–		–		–		–		–		–		–		–		–		–		–		–		–		–		–		–		–		–		–		–
Claw IV heights
Branch
Spur
Spur/branch height ratio		–		–		–		–		–		–		–		–		–		–		–		–		–		–		–		–		–		–		–		–		–		–		–		–
[truncated: 17 more columns]

## Sheet: females (μm)
Species	Population	Individual	Body length	Scapular plate length	Cirrus internus	Cephalic papilla	Cirrus externus	Clava	Cirrus A	Cirrus A/Body length ratio	Spine on leg I length	Papilla on leg IV length	Number of teeth on the collar	Claw I branch	Claw I spur	Claw I spur/branch height ratio	Claw II branch	Claw II spur	Claw II spur/branch height ratio	Claw III branch	Claw III spur	Claw III spur/branch height ratio	Claw IV branch	Claw IV spur	Claw IV spur/branch height ratio
Viridiscus celatus	Tennessee	1 (HOL)	252	48.8	11.4	7.1	15.2	6.3	100.1	0.397222	3.7	4.7	10	17.2			17.8	2.1	0.117978	17	1.8	0.105882	21.4	2.3	0.107477
Viridiscus celatus	Tennessee	2	220	41.3	9.6	6.8	15.1	6.5	78.2	0.355455	3.6	4.5	6	14.8	1.8	0.121622	14.2	1.9	0.133803	13.7	1.6	0.116788	15.3	1.6	0.104575
Viridiscus celatus	Tennessee	3	214	43.1	11.8	6.6	14.4	6.1	105	0.490654	2.1	4.1	9				16.3	1.7	0.104294	16.3			19.8
Viridiscus celatus	Tennessee	4	207	46.1	10.7	6.4	11.7	5.1	70.5	0.34058	3.2	4.7	8	15.2	1.7	0.111842	14.4	1.4	0.0972222	13.7	1.6	0.116788	16.1	2.1	0.130435
Viridiscus celatus	Tennessee	5	195	38	10	6.2	12.9	5.4	79	0.405128	2.3	3.8	8	14.3	1.5	0.104895				12.3			16	1.7	0.10625
Viridiscus celatus	Tennessee	6
Viridiscus celatus	Tennessee	7
Viridiscus celatus	Tennessee	8
Viridiscus celatus	Tennessee	9
Viridiscus celatus	Tennessee	10
Viridiscus celatus	Tennessee	11
Viridiscus celatus	Tennessee	12
Viridiscus celatus	Tennessee	13
Viridiscus celatus	Tennessee	14
Viridiscus celatus	Tennessee	15
Viridiscus celatus	Tennessee	16
Viridiscus celatus	Tennessee	17
Viridiscus celatus	Tennessee	18
Viridiscus celatus	Tennessee	19
Viridiscus celatus	Tennessee	20
Viridiscus celatus	Tennessee	21
Viridiscus celatus	Tennessee	22
Viridiscus celatus	Tennessee	23
Viridiscus celatus	Tennessee	24
Viridiscus celatus	Tennessee	25
Viridiscus celatus	Tennessee	26
Viridiscus celatus	Tennessee	27
Viridiscus celatus	Tennessee	28
Viridiscus celatus	Tennessee	29
Viridiscus celatus	Tennessee	30

## Sheet: females (sp)
Species	Population	Individual	Body length	Cirrus internus	Cephalic papilla	Cirrus externus	Clava	Cirrus A	Spine on leg I length	Papilla on leg IV length	Claw I branch	Claw I spur	Claw II branch	Claw II spur	Claw III branch	Claw III spur	Claw IV branch	Claw IV spur
Viridiscus celatus	Tennessee	1 (HOL)	516.393	23.3607	14.5492	31.1475	12.9098	205.123	7.58197	9.63115	35.2459		36.4754	4.30328	34.8361	3.68852	43.8525	4.71311
Viridiscus celatus	Tennessee	2	532.688	23.2446	16.4649	36.5617	15.7385	189.346	8.71671	10.8959	35.8354	4.35835	34.3826	4.60048	33.1719	3.87409	37.046	3.87409
Viridiscus celatus	Tennessee	3	496.52	27.3782	15.3132	33.4107	14.1531	243.619	4.87239	9.51276			37.819	3.94432	37.819		45.9397
Viridiscus celatus	Tennessee	4	449.024	23.2104	13.8829	25.3796	11.0629	152.928	6.94143	10.1952	32.9718	3.68764	31.2364	3.03688	29.718	3.47072	34.9241	4.55531
Viridiscus celatus	Tennessee	5	513.158	26.3158	16.3158	33.9474	14.2105	207.895	6.05263	10	37.6316	3.94737			32.3684		42.1053	4.47368
Viridiscus celatus	Tennessee	6
Viridiscus celatus	Tennessee	7
Viridiscus celatus	Tennessee	8
Viridiscus celatus	Tennessee	9
Viridiscus celatus	Tennessee	10
Viridiscus celatus	Tennessee	11
Viridiscus celatus	Tennessee	12
Viridiscus celatus	Tennessee	13
Viridiscus celatus	Tennessee	14
Viridiscus celatus	Tennessee	15
Viridiscus celatus	Tennessee	16
Viridiscus celatus	Tennessee	17
Viridiscus celatus	Tennessee	18
Viridiscus celatus	Tennessee	19
Viridiscus celatus	Tennessee	20
Viridiscus celatus	Tennessee	21
Viridiscus celatus	Tennessee	22
Viridiscus celatus	Tennessee	23
Viridiscus celatus	Tennessee	24
Viridiscus celatus	Tennessee	25
Viridiscus celatus	Tennessee	26
Viridiscus celatus	Tennessee	27
Viridiscus celatus	Tennessee	28
Viridiscus celatus	Tennessee	29
Viridiscus celatus	Tennessee	30

## Sheet: males (μm)
Species	Population	Individual	Body length	Scapular plate length	Cirrus internus	Cephalic papilla	Cirrus externus	Clava	Cirrus A	Cirrus A/Body length ratio	Spine on leg I length	Papilla on leg IV length	Number of teeth on the collar	Claw I branch	Claw I spur	Claw I spur/branch height ratio	Claw II branch	Claw II spur	Claw II spur/branch height ratio	Claw III branch	Claw III spur	Claw III spur/branch height ratio	Claw IV branch	Claw IV spur	Claw IV spur/branch height ratio
Viridiscus celatus	Tennessee	1 (ALL)	208	44.3	9.4	6.3	10.9	5.2			2.8	4.5	9	14	1.6	0.114286	13.2			13.4	1.5	0.11194	15.8	2	0.126582
Viridiscus celatus	Tennessee	2	189	40.1	11.4	5.5	15.4	5	78.4	0.414815	2.4	3.7	11	15.3	2	0.130719	14.6	1.7	0.116438	14.7	1.9	0.129252	15.9
Viridiscus celatus	Tennessee	3
Viridiscus celatus	Tennessee	4
Viridiscus celatus	Tennessee	5
Viridiscus celatus	Tennessee	6
Viridiscus celatus	Tennessee	7
Viridiscus celatus	Tennessee	8
Viridiscus celatus	Tennessee	9
Viridiscus celatus	Tennessee	10
Viridiscus celatus	Tennessee	11
Viridiscus celatus	Tennessee	12
Viridiscus celatus	Tennessee	13
Viridiscus celatus	Tennessee	14
Viridiscus celatus	Tennessee	15
Viridiscus celatus	Tennessee	16
Viridiscus celatus	Tennessee	17
Viridiscus celatus	Tennessee	18
Viridiscus celatus	Tennessee	19
Viridiscus celatus	Tennessee	20
Viridiscus celatus	Tennessee	21
Viridiscus celatus	Tennessee	22
Viridiscus celatus	Tennessee	23
Viridiscus celatus	Tennessee	24
Viridiscus celatus	Tennessee	25
Viridiscus celatus	Tennessee	26
Viridiscus celatus	Tennessee	27
Viridiscus celatus	Tennessee	28
Viridiscus celatus	Tennessee	29
Viridiscus celatus	Tennessee	30

## Sheet: males (sp)
Species	Population	Individual	Body length	Cirrus internus	Cephalic papilla	Cirrus externus	Clava	Cirrus A	Spine on leg I length	Papilla on leg IV length	Claw I branch	Claw I spur	Claw II branch	Claw II spur	Claw III branch	Claw III spur	Claw IV branch	Claw IV spur
Viridiscus celatus	Tennessee	1 (ALL)	469.526	21.219	14.2212	24.605	11.7381		6.32054	10.158	31.6027	3.61174	29.7968		30.2483	3.386	35.6659	4.51467
Viridiscus celatus	Tennessee	2	471.322	28.4289	13.7157	38.404	12.4688	195.511	5.98504	9.22693	38.1546	4.98753	36.409	4.2394	36.6584	4.73815	39.6509
Viridiscus celatus	Tennessee	3
Viridiscus celatus	Tennessee	4
Viridiscus celatus	Tennessee	5
Viridiscus celatus	Tennessee	6
Viridiscus celatus	Tennessee	7
Viridiscus celatus	Tennessee	8
Viridiscus celatus	Tennessee	9
Viridiscus celatus	Tennessee	10
Viridiscus celatus	Tennessee	11
Viridiscus celatus	Tennessee	12
Viridiscus celatus	Tennessee	13
Viridiscus celatus	Tennessee	14
Viridiscus celatus	Tennessee	15
Viridiscus celatus	Tennessee	16
Viridiscus celatus	Tennessee	17
Viridiscus celatus	Tennessee	18
Viridiscus celatus	Tennessee	19
Viridiscus celatus	Tennessee	20
Viridiscus celatus	Tennessee	21
Viridiscus celatus	Tennessee	22
Viridiscus celatus	Tennessee	23
Viridiscus celatus	Tennessee	24
Viridiscus celatus	Tennessee	25
Viridiscus celatus	Tennessee	26
Viridiscus celatus	Tennessee	27
Viridiscus celatus	Tennessee	28
Viridiscus celatus	Tennessee	29
Viridiscus celatus	Tennessee	30

[truncated: 4 more sheets: juveniles (μm), juveniles (sp), larvae (μm), larvae (sp)]
